# Supplementary material for: Epimedium koreanum Nakai–Induced Liver Injury—A Mechanistic Study Using Untargeted Metabolomics
Source: Front Pharmacol. 2022 Jul 13;13:934057. doi: 10.3389/fphar.2022.934057 (PMC9326364; doi:10.3389/fphar.2022.934057)
Supplement: Supplementary file 1 [file Table2.xlsx]

## Sheet: Sheet1
Suplyment Table2 The details of serum differential metabolites
ESI	Name	m/z	rt(s)	HMDB	PubChem	KEGG	SMILES	SuperClass	Class	SubClass	p	FC	VIP
ESI+	Dl-2,4-diaminobutyric acid	101.07	398.851	HMDB0006284	134490	C03283	C(CN)[C@@H](C(=O)O)N	Organic acids and derivatives	Carboxylic acids and derivatives	Amino acids, peptides, and analogues	0.00119484	0.94908	1.60924
ESI+	Betaine aldehyde	103.086	293.097	HMDB0001252	249	C00576	C[N+](C)(C)CC=O	Organic nitrogen compounds	Organonitrogen compounds	Quaternary ammonium salts	5.21146e-05	1.05325	1.72953
ESI+	DL-serine	106.049	400.541	HMDB0000187	5951	C00065	C([C@@H](C(=O)O)N)O	Organic acids and derivatives	Carboxylic acids and derivatives	Amino acids, peptides, and analogues	0.000327221	0.932162	1.92261
ESI+	2-aminophenol	110.059	27.5825	METPA0236	NA	C01987	NA	Benzenoids	Benzene and substituted derivatives	Aniline and substituted anilines	6.78279e-06	1.10822	2.42003
ESI+	DL-2-Aminoadipic acid	126.054	132.396	HMDB0000510	469	C00956	C(CC(C(=O)O)N)CC(=O)O	NA	NA	NA	0.0323804	1.03916	1.19288
ESI+	Dl-normetanephrine	134.059	28.998	HMDB0000819	1237	C05589	COC1=C(C=CC(=C1)C(CN)O)O	Benzenoids	Phenols	Methoxyphenols	0.000135118	0.935381	1.95734
ESI+	L-Alanine	134.018	356.43	HMDB0000161	5950	C00041	C[C@@H](C(=O)O)N	Organic acids and derivatives	Carboxylic acids and derivatives	"Amino acids, peptides, and analogues"	0.000147846	0.970644	1.2729
ESI+	Trigonelline	138.055	300.418	HMDB0000875	5570	C01004	C[N+]1=CC=CC(=C1)C(=O)[O-]	Alkaloids and derivatives	NA	NA	0.027752	1.03766	1.26333
ESI+	Anthranilic acid	138.043	97.298	HMDB0001123	227	C00108	C1=CC=C(C(=C1)C(=O)O)N	Benzenoids	Benzene and substituted derivatives	Benzoic acids and derivatives	0.0102392	0.917798	1.92633
ESI+	3-(2-hydroxyethyl)indole	144.064	103.516	HMDB0003447	10685	C00955	C1=CC=C2C(=C1)C(=CN2)CCO	Organoheterocyclic compounds	Indoles and derivatives	Indoles	0.0134726	1.03381	1.1737
ESI+	Pyridoxamine	151.086	28.2115	HMDB0001431	1052	C00534	CC1=NC=C(C(=C1O)CN)CO	Organoheterocyclic compounds	Pyridines and derivatives	Pyridoxamines	0.0152993	0.951429	1.45956
ESI+	N-acetylhistamine	154.096	157.371	HMDB0013253	69602	C05135	CC(=O)NCCC1=CN=CN1	Organic acids and derivatives	Carboxylic acids and derivatives	Carboxylic acid derivatives	0.0151777	0.964114	1.22813
ESI+	Pyridoxal (Vitamin B6)	168.064	130.336	HMDB0001545	1050	C00250	CC1=NC=C(C(=C1O)C=O)CO	Organoheterocyclic compounds	Pyridines and derivatives	Pyridine carboxaldehydes	0.0227916	0.955728	1.36737
ESI+	L-Isoleucine	173.128	248.774	HMDB0000172	6306	C00407	CC[C@H](C)[C@@H](C(=O)O)N	Organic acids and derivatives	Carboxylic acids and derivatives	"Amino acids, peptides, and analogues"	0.00242803	1.03378	1.31989
ESI+	L-Citrulline	176.102	433.867	HMDB0000904	9750	C00327	C(C[C@@H](C(=O)O)N)CNC(=O)N	Organic acids and derivatives	Carboxylic acids and derivatives	"Amino acids, peptides, and analogues"	0.00221872	0.977277	1.0528
ESI+	L-Lysine	188.139	527.506	HMDB0000182	5962	C00047	C(CCN)C[C@@H](C(=O)O)N	Organic acids and derivatives	Carboxylic acids and derivatives	"Amino acids, peptides, and analogues"	0.0499886	1.05384	1.39566
ESI+	4-Aminobutyric acid	207.137	34.138	HMDB0000112	223130	C00334	C(CC(=O)O)CN	Organic acids and derivatives	Carboxylic acids and derivatives	"Amino acids, peptides, and analogues"	0.00127292	1.07228	1.8887
ESI+	N2-Acetyl-L-ornithine	216.133	342.86	HMDB0003357	439232	C00437	CC(=O)N[C@@H](CCCN)C(=O)O	Organic acids and derivatives	Carboxylic acids and derivatives	"Amino acids, peptides, and analogues"	5.27907e-05	1.0306	1.29133
ESI+	5-L-Glutamyl-L-alanine	219.096	415.555	HMDB0006248	440103	C03740	C[C@@H](C(=O)O)NC(=O)CC[C@@H](C(=O)O)N	Organic acids and derivatives	Carboxylic acids and derivatives	"Amino acids, peptides, and analogues"	2.9467e-06	0.941311	1.85982
ESI+	Anserine	241.129	424.988	HMDB0000194	112072	C01262	CN1C=NC=C1C[C@@H](C(=O)O)NC(=O)CCN	Organic acids and derivatives	Peptidomimetics	Hybrid peptides	0.00813807	1.05345	1.56625
ESI+	Lumichrome	243.086	64.602	METPA0216	NA	C01727	NA	NA	NA	NA	0.0148287	1.04406	1.40231
ESI+	L-Tryptophan	246.123	240.843	HMDB0000929	6305	C00078	C1=CC=C2C(=C1)C(=CN2)C[C@@H](C(=O)O)N	Organoheterocyclic compounds	Indoles and derivatives	Indolyl carboxylic acids and derivatives	6.15829e-06	1.0492	1.66818
ESI+	N-Acetyl-Asp-Glu	305.097	447.526	HMDB0001067	5255	C12270	CC(=O)NC(CC(=O)O)C(=O)NC(CCC(=O)O)C(=O)O	Organic acids and derivatives	Carboxylic acids and derivatives	Amino acids, peptides, and analogues	0.014935	0.960224	1.2934
ESI+	Glutathione	308.09	418.194	HMDB0062697	745	C00051	NC(CCC(O)=NC(CS)C(O)=NCC(O)=O)C(O)=O	Organic acids and derivatives	Carboxylic acids and derivatives	Amino acids, peptides, and analogues	0.0141979	0.718087	1.09163
ESI+	Salidroside	318.153	164.56	METPA0744	NA	C06046	NA	Organic oxygen compounds	Organooxygen compounds	Carbohydrates and carbohydrate conjugates	3.09704e-06	1.39839	4.43321
ESI+	Digalacturonic acid	335.055	246.757	HMDB0039721	6857565	C02273	OC1OC(C(OC2OC(C(O)C(O)C2O)C(O)=O)C(O)C1O)C(O)=O	NA	NA	NA	0.0448081	0.944258	1.42627
ESI+	Chenodeoxycholate	393.284	34.091	HMDB0000518	10133	C02528	C[C@H](CCC(=O)O)[C@H]1CC[C@@H]2[C@@]1(CC[C@H]3[C@H]2[C@@H](C[C@H]4[C@@]3(CC[C@H](C4)O)C)O)C	Lipids and lipid-like molecules	Steroids and steroid derivatives	Bile acids, alcohols and derivatives	0.00471563	1.02073	1.01249
ESI+	N-(octadecanoyl)sphing-4-enine-1-phosphocholine	731.603	181.752	HMDB0001348	5283588	C00550	CCCCCCCCCCCCCCCCCC(=O)N[C@@H](COP(=O)(O)OCC[N+](C)(C)C)[C@@H](/C=C/CCCCCCCCCCCCC)O	Lipids and lipid-like molecules	Sphingolipids	Phosphosphingolipids	5.92498e-05	0.979315	1.08678
ESI+	Dimethyl sulfoxide	79.0207	61.6475	HMDB0002151	679	C11143	CS(=O)C	NA	NA	NA	0.000879302	1.14503	2.67075
ESI+	Sarcosine	90.0539	355.768	HMDB0000271	1088	C00213	CNCC(=O)O	Organic acids and derivatives	Carboxylic acids and derivatives	Amino acids, peptides, and analogues	0.0236954	1.02634	1.02997
ESI-	Fumarate	115.002	383.243	HMDB0000134	444972	C00122	C(=C/C(=O)O)\C(=O)O	Organic acids and derivatives	Carboxylic acids and derivatives	Dicarboxylic acids and derivatives	0.00574391	1.07312	1.31147
ESI-	Salicylic acid	137.023	52.1695	HMDB0001895	338	C00805	C1=CC=C(C(=C1)C(=O)O)O	Benzenoids	Benzene and substituted derivatives	Benzoic acids and derivatives	3.20477e-09	1.22676	2.56554
ESI-	Xylitol	151.06	252.671	HMDB0002917	6912	C00379	C([C@H](C([C@H](CO)O)O)O)O	Organic oxygen compounds	Organooxygen compounds	Carbohydrates and carbohydrate conjugates	3.59595e-08	1.26778	2.73342
ESI-	6-mercaptopurine	151.002	36.533	HMDB0015167	667490	C02380	C1=NC2=C(N1)C(=S)N=CN2	Organoheterocyclic compounds	Imidazopyrimidines	Purines and purine derivatives	0.000220913	1.24196	2.49511
ESI-	Gentisic acid	153.017	112.051	HMDB0000152	3469	C00628	C1=CC(=C(C=C1O)C(=O)O)O	Benzenoids	Benzene and substituted derivatives	Benzoic acids and derivatives	0.000504867	1.25381	2.54192
ESI-	Hippuric acid	178.049	201.625	HMDB0000714	464	C01586	C1=CC=C(C=C1)C(=O)NCC(=O)O	Benzenoids	Benzene and substituted derivatives	Benzoic acids and derivatives	0.0250927	1.07508	1.22417
ESI-	Myo-inositol	179.055	402.783	HMDB0000211	NA	C00137	O[C@H]1[C@H](O)[C@@H](O)[C@H](O)[C@H](O)[C@@H]1O	Organic oxygen compounds	Organooxygen compounds	Alcohols and polyols	8.47674e-08	1.03223	1.0118
ESI-	Phenaceturic acid	192.065	197.619	HMDB0000821	68144	C05598	C1=CC=C(C=C1)CC(=O)NCC(=O)O	Organic acids and derivatives	Carboxylic acids and derivatives	Amino acids, peptides, and analogues	0.0031806	0.944208	1.25464
ESI-	D-erythrose 4-phosphate	198.99	83.944	HMDB0001321	122357	C00279	C([C@H]([C@H](C=O)O)O)OP(=O)(O)O	Organic oxygen compounds	Organooxygen compounds	Carbohydrates and carbohydrate conjugates	9.66759e-06	1.07146	1.44165
ESI-	Malonic acid	207.011	183.096	NA	3673	C00383	NA	Organic acids and derivatives	Carboxylic acids and derivatives	Dicarboxylic acids and derivatives	0.00655196	1.05653	1.18447
ESI-	L-Carnosine	225.098	430.126	HMDB0000033	439224	C00386	C1=C(NC=N1)C[C@@H](C(=O)O)NC(=O)CCN	Organic acids and derivatives	Peptidomimetics	Hybrid peptides	0.0117236	1.1198	1.60723
ESI-	Lithocholic acid	375.286	99.347	HMDB0000761	11740284	C03990	C[C@H](CCC(=O)O)[C@H]1CC[C@@H]2[C@@]1(CC[C@H]3[C@H]2CCC4[C@@]3(CC[C@H](C4)O)C)C	Lipids and lipid-like molecules	Steroids and steroid derivatives	"Bile acids, alcohols and derivatives"	7.40243e-05	0.848458	2.18097
ESI-	Deoxycholic acid	391.282	165.384	HMDB0000626	222528	C04483	C[C@H](CCC(=O)O)[C@H]1CC[C@@H]2[C@@]1([C@H](C[C@H]3[C@H]2CC[C@H]4[C@@]3(CC[C@H](C4)O)C)O)C	Lipids and lipid-like molecules	Steroids and steroid derivatives	Bile acids, alcohols and derivatives	2.58466e-06	0.895485	1.85931
ESI-	Cholic acid	407.279	234.703	HMDB0000619	221493	C00695	C[C@H](CCC(=O)O)[C@H]1CC[C@@H]2[C@@]1([C@H](C[C@H]3[C@H]2[C@@H](C[C@H]4[C@@]3(CC[C@H](C4)O)C)O)O)C	Lipids and lipid-like molecules	Steroids and steroid derivatives	Bile acids, alcohols and derivatives	0.00070809	0.928382	1.47832
ESI-	Glycochenodeoxycholate	448.302	215.453	HMDB0000637	22833540	C05466	C[C@H](CCC(=O)NCC(=O)O)[C@H]1CCC2[C@@]1(CCC3C2[C@@H](C[C@H]4[C@@]3(CC[C@H](C4)O)C)O)C	Lipids and lipid-like molecules	Steroids and steroid derivatives	"Bile acids, alcohols and derivatives"	0.0263062	0.92798	1.2493
ESI-	Flavin mononucleotide (fmn)	455.095	51.6405	HMDB0001520	643976	C00061	CC1=CC2=C(C=C1C)N(C3=NC(=O)NC(=O)C3=N2)C[C@@H]([C@@H]([C@@H](COP(=O)(O)O)O)O)O	"Nucleosides, nucleotides, and analogues"	Flavin nucleotides	NA	8.41597e-07	2.00995	4.67231
ESI-	Taurolithocholic acid sulfate	482.289	84.349	HMDB0002580	440071	C03642	C[C@H](CCC(=O)NCCS(=O)(=O)O)[C@H]1CC[C@@H]2[C@@]1(CC[C@H]3[C@H]2CC[C@H]4[C@@]3(CC[C@H](C4)OS(=O)(=O)O)C)C	Lipids and lipid-like molecules	Steroids and steroid derivatives	Bile acids, alcohols and derivatives	0.0169154	0.941392	1.14843
ESI-	Microcystin lr	496.266	169.548	NA	7745	C05371	NA	Organic acids and derivatives	Peptidomimetics	Hybrid peptides	0.000238522	0.884941	1.84864
ESI-	Glycine	74.0245	296.863	HMDB0000123	750	C00037	C(C(=O)O)N	Organic acids and derivatives	Carboxylic acids and derivatives	Amino acids, peptides, and analogues	0.0017289	1.04225	1.03773
ESI-	Phenol	93.0342	28.493	NA	3446	C00146	NA	Benzenoids	Phenols	1-hydroxy-4-unsubstituted benzenoids	8.62924e-05	0.901337	1.79216
