# Supplementary material for: Epimedium koreanum Nakai–Induced Liver Injury—A Mechanistic Study Using Untargeted Metabolomics
Source: Front Pharmacol. 2022 Jul 13;13:934057. doi: 10.3389/fphar.2022.934057 (PMC9326364; doi:10.3389/fphar.2022.934057)
Supplement: Supplementary file 2 [file Table1.xlsx]

## Sheet: Sheet1
Suplyment Table1 The details of liver differential metabolites
ESI	m/z	rt(s)	Name	HMDB	PubChem	KEGG	SMILES	SuperClass	Class	SubClass	p	FC(E)	VIP
ESI-	191.055	349.012	Quinic acid	HMDB0003072	6508	C00296	OC1C[C@@](O)(C[C@@H](O)[C@H]1O)C(O)=O	Organic oxygen compounds	Organooxygen compounds	Alcohols and polyols	1.54915e-11	22.2206	3.86905
ESI-	455.097	37.1705	Flavin Mononucleotide	HMDB0001520	643976	C00061	CC1=CC2=C(C=C1C)N(C3=NC(=O)NC(=O)C3=N2)C[C@@H]([C@@H]([C@@H](COP(=O)(O)O)O)O)O	Nucleosides, nucleotides, and analogues	Flavin nucleotides	NA	1.3507e-08	22.1283	4.28458
ESI-	163.06	304.939	L-Fucose	HMDB0000174	25310	C01019	C[C@H]1[C@H]([C@H]([C@@H](C(O1)O)O)O)O	Organic oxygen compounds	Organooxygen compounds	Carbohydrates and carbohydrate conjugates	2.98018e-08	11.2553	3.68398
ESI+	527.156	457.899	Maltotriose	HMDB0001262	439586	C01835	C([C@@H]1[C@H]([C@@H]([C@H]([C@H](O1)O[C@@H]2[C@H](O[C@@H]([C@@H]([C@H]2O)O)O[C@@H]3[C@H](OC([C@@H]([C@H]3O)O)O)CO)CO)O)O)O)O	Organic oxygen compounds	Organooxygen compounds	Carbohydrates and carbohydrate conjugates	7.75413e-05	10.0083	2.07693
ESI-	161.044	455.619	D-Tagatose	HMDB0003418	92092	C00795	C([C@H]([C@@H]([C@@H](C(=O)CO)O)O)O)O	Organic oxygen compounds	Organooxygen compounds	Carbohydrates and carbohydrate conjugates	0.000543672	7.71301	1.98419
ESI+	127.038	413.844	Imidazoleacetic acid	HMDB0002024	96215	C02835	C1=C(NC=N1)CC(=O)O	Organoheterocyclic compounds	Azoles	Imidazoles	0.000374919	5.42865	2.20897
ESI-	341.107	402.811	D-Maltose	HMDB0000163	10991489	C00208	C([C@@H]1[C@H]([C@@H]([C@H]([C@H](O1)O[C@@H]2[C@H](O[C@@H]([C@H]([C@H]2O)O)O)CO)O)O)O)O	Lipids and lipid-like molecules	Fatty Acyls	Fatty acyl glycosides	0.000145165	4.78635	1.83563
ESI+	360.148	398.763	Trehalose	HMDB0000975	7427	C01083	C([C@@H]1[C@H]([C@@H]([C@H]([C@H](O1)O[C@@H]2[C@@H]([C@H]([C@@H]([C@H](O2)CO)O)O)O)O)O)O)O	Organic oxygen compounds	Organooxygen compounds	Carbohydrates and carbohydrate conjugates	0.00156151	4.14982	1.78901
ESI+	365.104	403.789	Isomaltose	NA	3551	C00252	NA	Lipids and lipid-like molecules	Fatty Acyls	Fatty acyl glycosides	0.00641956	2.51474	1.36924
ESI-	503.156	495.856	Raffinose	HMDB0003213	10542	C00492	C([C@@H]1[C@@H]([C@@H]([C@H](C(O1)OC[C@@H]2[C@H]([C@@H]([C@H](C(O2)O[C@]3([C@H]([C@@H]([C@H](O3)CO)O)O)CO)O)O)O)O)O)O)O	Organic oxygen compounds	Organooxygen compounds	Carbohydrates and carbohydrate conjugates	0.0112593	2.36581	1.48171
ESI-	351.214	124.386	Prostaglandin D2	HMDB0001403	448457	C00696	CCCCC[C@@H](/C=C/[C@@H]1[C@H]([C@H](CC1=O)O)C/C=C\CCCC(=O)O)O	Lipids and lipid-like molecules	Fatty Acyls	Eicosanoids	0.023166	2.36409	1.56259
ESI+	348.288	36.622	Anandamide	HMDB0004080	5281969	C11695	CCCCC/C=C\C/C=C\C/C=C\C/C=C\CCCC(=O)NCCO	Organic nitrogen compounds	Organonitrogen compounds	Amines	7.6145e-05	2.36114	1.77694
ESI-	163.039	55.637	Phenylpyruvic acid	HMDB0000205	997	C00166	C1=CC=C(C=C1)CC(=O)C(=O)O	Benzenoids	Benzene and substituted derivatives	Phenylpyruvic acid derivatives	0.00529105	2.27041	1.60295
ESI-	258.038	421.757	Glucosamine-1P	HMDB0001109	9965052	C06156	C([C@@H]1[C@H]([C@@H]([C@H]([C@@H](O1)OP(=O)(O)O)N)O)O)O	Organic oxygen compounds	Organooxygen compounds	Carbohydrates and carbohydrate conjugates	9.38563e-06	2.16299	1.78471
ESI+	684.252	495.989	Stachyose	HMDB0003553	439531	C01613	C([C@@H]1[C@@H]([C@@H]([C@H]([C@H](O1)OC[C@@H]2[C@@H]([C@@H]([C@H]([C@H](O2)OC[C@@H]3[C@H]([C@@H]([C@H]([C@H](O3)O[C@]4([C@H]([C@@H]([C@H](O4)CO)O)O)CO)O)O)O)O)O)O)O)O)O)O	Organic oxygen compounds	Organooxygen compounds	Carbohydrates and carbohydrate conjugates	0.0027769	2.14994	1.35437
ESI+	124.038	228.103	Nicotinic acid	HMDB0001488	938	C00253	C1=CC(=CN=C1)C(=O)O	Organoheterocyclic compounds	Pyridines and derivatives	Pyridinecarboxylic acids and derivatives	9.34702e-06	1.94971	1.89149
ESI+	120.043	99.279	2-Aminobenzoic acid	HMDB0001123	227	C00108	C1=CC=C(C(=C1)C(=O)O)N	Benzenoids	Benzene and substituted derivatives	Benzoic acids and derivatives	0.00198657	1.9069	1.54709
ESI+	122.095	180.297	Phenylethylamine	HMDB0012275	1001	C05332	C1=CC=C(C=C1)CCN	Benzenoids	Benzene and substituted derivatives	Phenethylamines	0.0031455	1.86602	1.84776
ESI+	277.139	453.972	Saccharopine	HMDB0000279	160556	C00449	C(CCN[C@@H](CCC(=O)O)C(=O)O)C[C@@H](C(=O)O)N	Organic acids and derivatives	Carboxylic acids and derivatives	Amino acids, peptides, and analogues	0.00767265	1.79841	1.44269
ESI+	112.05	270.405	dCMP	HMDB0001202	13945	C00239	C1[C@@H]([C@H](O[C@H]1N2C=CC(=NC2=O)N)COP(=O)(O)O)O	Nucleosides, nucleotides, and analogues	Pyrimidine nucleotides	Pyrimidine deoxyribonucleotides	0.0357655	1.76332	1.0643
ESI-	135.03	351.616	Threonic acid	HMDB0000943	151152	C01620	C([C@H]([C@@H](C(=O)O)O)O)O	Organic oxygen compounds	Organooxygen compounds	Carbohydrates and carbohydrate conjugates	0.0412662	1.73686	1.05397
ESI-	116.034	293.56	Guanidoacetic acid	HMDB0000128	763	C00581	C(C(=O)O)N=C(N)N	Organic acids and derivatives	Carboxylic acids and derivatives	Amino acids, peptides, and analogues	0.00249058	1.70155	1.38837
ESI+	235.134	50.212	N-Acetylornithine	HMDB0003357	439232	C00437	CC(=O)N[C@@H](CCCN)C(=O)O	Organic acids and derivatives	Carboxylic acids and derivatives	"Amino acids, peptides, and analogues"	0.00727039	1.6275	1.51278
ESI-	125.035	79.519	Thymine	HMDB0000262	1135	C00178	CC1=CNC(=O)NC1=O	Organoheterocyclic compounds	Diazines	Pyrimidines and pyrimidine derivatives	0.003415	1.54888	1.36576
ESI-	331.041	440.382	dIMP	HMDB0006555	91531	C06196	C1[C@@H]([C@H](O[C@H]1N2C=NC3=C2NC=NC3=O)COP(=O)(O)O)O	Nucleosides, nucleotides, and analogues	Purine nucleotides	Purine deoxyribonucleotides	0.000564686	1.52562	1.40239
ESI-	251.077	187.241	Deoxyinosine	HMDB0000071	65058	C05512	C1[C@@H]([C@H](O[C@H]1N2C=NC3=C2NC=NC3=O)CO)O	Nucleosides, nucleotides, and analogues	Purine nucleosides	Purine 2'-deoxyribonucleosides	0.021546	1.50974	1.24625
ESI-	257.112	453.369	2-Keto-3-deoxy-6-phosphogluconic acid	HMDB0001376	3080745	C04442	C([C@@H]([C@@H](COP(=O)(O)O)O)O)C(=O)C(=O)O	Organic acids and derivatives	Keto acids and derivatives	Medium-chain keto acids and derivatives	0.0136385	1.50363	1.23486
ESI-	178.049	196.297	Hippuric acid	HMDB0000714	464	C01586	C1=CC=C(C=C1)C(=O)NCC(=O)O	Benzenoids	Benzene and substituted derivatives	Benzoic acids and derivatives	0.0287253	1.49415	1.10179
ESI-	115.004	380.655	Fumaric acid	HMDB0000134	444972	C00122	C(=C/C(=O)O)\C(=O)O	Organic acids and derivatives	Carboxylic acids and derivatives	Dicarboxylic acids and derivatives	0.0217436	1.43582	1.06983
ESI+	326.303	35.984	N-Oleoylethanolamine	HMDB0002088	5283454	C20792	CCCCCCCC/C=C\CCCCCCCC(=O)NCCO	Organic nitrogen compounds	Organonitrogen compounds	Amines	0.000617232	1.4106	1.11015
ESI-	379.065	176.073	Sucrose	HMDB0000258	5988	C00089	C([C@@H]1[C@H]([C@@H]([C@H]([C@H](O1)O[C@]2([C@H]([C@@H]([C@H](O2)CO)O)O)CO)O)O)O)O	Organic oxygen compounds	Organooxygen compounds	Carbohydrates and carbohydrate conjugates	0.0321834	1.3849	1.02116
ESI-	105.018	314.471	Glyceric acid	HMDB0000139	439194	C00258	C([C@H](C(=O)O)O)O	Organic oxygen compounds	Organooxygen compounds	Carbohydrates and carbohydrate conjugates	0.000114415	1.36279	1.57131
ESI-	482.956	459.313	Uridine triphosphate	HMDB0000285	6133	C00075	C1=CN(C(=O)NC1=O)[C@H]2[C@@H]([C@@H]([C@H](O2)COP(=O)(O)OP(=O)(O)OP(=O)(O)O)O)O	Nucleosides, nucleotides, and analogues	Pyrimidine nucleotides	Pyrimidine ribonucleotides	0.0485497	1.35981	1.2242
ESI-	193.034	296.272	D-Galacturonate	NA	3627	C00333	NA	NA	NA	NA	0.00106231	1.30809	1.17764
ESI-	130.065	35.601	cis-4-Hydroxy-D-proline	HMDB0060460	440014	C03440	O[C@H]1CN[C@H](C1)C(O)=O	Organic acids and derivatives	Carboxylic acids and derivatives	Amino acids, peptides, and analogues	5.09658e-05	1.30754	1.50275
ESI+	227.078	271.12	L-Tryptophan	HMDB0000929	6305	C00078	C1=CC=C2C(=C1)C(=CN2)C[C@@H](C(=O)O)N	Organoheterocyclic compounds	Indoles and derivatives	Indolyl carboxylic acids and derivatives	0.000830408	1.23676	1.13105
ESI+	243.086	63.4375	Lumichrome	METPA0216	NA	C01727	NA	NA	NA	NA	0.0273462	1.23564	1.23451
ESI+	126.065	234.529	5-Methylcytosine	HMDB0002894	65040	C02376	CC1=C(NC(=O)N=C1)N	Organoheterocyclic compounds	Diazines	Pyrimidines and pyrimidine derivatives	0.000249571	1.2309	1.0079
ESI-	175.024	160.778	D-Glucurono-6,3-lactone	HMDB0006355	439782	C02670	[C@H]1([C@@H]2[C@@H]([C@H](C(=O)O2)O)O[C@H]1O)O	Organoheterocyclic compounds	Lactones	Gamma butyrolactones	0.000603934	1.10364	1.68569
ESI+	175.085	54.223	1H-Indole-3-acetamide	HMDB0029739	397	C02693	C1=CC=C2C(=C1)C(=CN2)CC(=O)N	Organoheterocyclic compounds	Indoles and derivatives	Indoles	0.00494904	0.981978	1.46673
ESI+	158.059	54.98	Indolepyruvate	HMDB0060484	803	C00331	OC(=O)C(=O)CC1=CNC2=CC=CC=C12	Organoheterocyclic compounds	Indoles and derivatives	Indolyl carboxylic acids and derivatives	0.0301985	0.947485	1.31331
ESI+	300.288	95.991	Sphingosine	HMDB0000252	5353955	C00319	CCCCCCCCCCCCC/C=C/C(C(CO)N)O	Organic nitrogen compounds	Organonitrogen compounds	Amines	7.91001e-05	0.841025	1.06405
ESI+	369.354	137.638	Lathosterol	HMDB0001170	65728	C01189	C[C@H](CCCC(C)C)[C@H]1CC[C@@H]2[C@@]1(CC[C@H]3C2=CC[C@@H]4[C@@]3(CC[C@@H](C4)O)C)C	Lipids and lipid-like molecules	Steroids and steroid derivatives	Cholestane steroids	0.00245609	0.801165	1.32309
ESI+	265.111	378.421	Thiamine	HMDB0000235	1130	C00378	CC1=C(SC=[N+]1CC2=CN=C(N=C2N)C)CCO	Organoheterocyclic compounds	Diazines	Pyrimidines and pyrimidine derivatives	0.0237763	0.764866	1.04695
ESI+	734.568	151.752	PC(16:0/16:0)	HMDB0000564	452110	C00157	CCCCCCCCCCCCCCCC(=O)OC[C@H](COP(=O)([O-])OCC[N+](C)(C)C)OC(=O)CCCCCCCCCCCCCCC	Lipids and lipid-like molecules	Glycerophospholipids	Glycerophosphocholines	0.00164916	0.746029	1.16085
ESI-	165.04	120.261	Phthalic acid	HMDB0002107	1017	C01606	C1=CC=C(C(=C1)C(=O)O)C(=O)O	Benzenoids	Benzene and substituted derivatives	Benzoic acids and derivatives	0.00506712	0.738155	1.14613
ESI-	431.312	111.837	3beta,7alpha-Dihydroxy-5-cholestenoate	HMDB0012454	3081084	C17335	C[C@H](CCCC(C)C(=O)O)[C@H]1CC[C@@H]2[C@@]1(CC[C@H]3[C@H]2[C@@H](C=C4[C@@]3(CC[C@@H](C4)O)C)O)C	Lipids and lipid-like molecules	Steroids and steroid derivatives	Bile acids, alcohols and derivatives	0.00260679	0.726632	1.04048
ESI+	134.059	27.994	2-Keto-D-gluconic acid	METPA0825	NA	C06473	NA	NA	NA	NA	0.00222294	0.715277	1.3203
ESI-	323.026	443.17	Uridine 5'-monophosphate	HMDB0000288	6030	C00105	C1=CN(C(=O)NC1=O)[C@H]2[C@@H]([C@@H]([C@H](O2)COP(=O)(O)O)O)O	Nucleosides, nucleotides, and analogues	Pyrimidine nucleotides	Pyrimidine ribonucleotides	0.000973793	0.702869	1.18493
ESI-	211	442.284	Nicotinic acid mononucleotide	HMDB0001132	53477721	C01185	C1C(C=CC=[N+]1[C@H]2[C@@H]([C@@H]([C@H](O2)COP(=O)(O)[O-])O)O)C(=O)O	Nucleosides, nucleotides, and analogues	Pyridine nucleotides	Nicotinic acid nucleotides	0.00354636	0.679521	1.11691
ESI+	176.064	290.542	Indoleacetic acid	HMDB0000197	802	C00954	C1=CC=C2C(=C1)C(=CN2)CC(=O)O	Organoheterocyclic compounds	Indoles and derivatives	Indolyl carboxylic acids and derivatives	0.00254266	0.674978	1.17974
ESI+	112.05	444.121	Pyrrole-2-carboxylic acid	HMDB0004230	12473	C05942	C1=CNC(=C1)C(=O)O	Organoheterocyclic compounds	Pyrroles	Pyrrole carboxylic acids and derivatives	0.00757948	0.653296	1.54499
ESI-	174.039	399.278	N-Acetyl-L-aspartic acid	HMDB0000812	65065	C01042	CC(=O)N[C@@H](CC(=O)O)C(=O)O	Organic acids and derivatives	Carboxylic acids and derivatives	Amino acids, peptides, and analogues	0.00729868	0.642372	1.25157
ESI+	389.101	468.424	2'-Deoxyguanosine 5'-monophosphate	HMDB0001044	65059	C00362	C1[C@@H]([C@H](O[C@H]1N2C=NC3=C2NC(=NC3=O)N)COP(=O)(O)O)O	"Nucleosides, nucleotides, and analogues"	Purine nucleotides	Purine deoxyribonucleotides	0.0201918	0.638176	1.33619
ESI-	229.01	441.726	Ribose 1-phosphate	HMDB0001489	439236	C00620	C([C@@H]1[C@H]([C@H]([C@H](O1)OP(=O)(O)O)O)O)O	Organic oxygen compounds	Organooxygen compounds	Carbohydrates and carbohydrate conjugates	0.0110799	0.620463	1.07104
ESI+	401.34	34.004	7a-Hydroxy-cholestene-3-one	HMDB0001993	123743	C05455	C[C@H](CCCC(C)C)[C@H]1CC[C@@H]2[C@@]1(CC[C@H]3[C@H]2[C@@H](CC4=CC(=O)CC[C@]34C)O)C	Lipids and lipid-like molecules	Steroids and steroid derivatives	Cholestane steroids	0.0163861	0.609994	1.26744
ESI+	170.08	116.546	Pyridoxine	HMDB0000239	1054	C00314	CC1=NC=C(C(=C1O)CO)CO	Organoheterocyclic compounds	Pyridines and derivatives	Pyridoxines	0.00201722	0.595871	1.24886
ESI+	731.604	180.929	SM(d18:1/18:0)	HMDB0001348	5283588	C00550	CCCCCCCCCCCCCCCCCC(=O)N[C@@H](COP(=O)(O)OCC[N+](C)(C)C)[C@@H](/C=C/CCCCCCCCCCCCC)O	Lipids and lipid-like molecules	Sphingolipids	Phosphosphingolipids	8.23034e-05	0.594092	1.56839
ESI-	462.062	490.261	Adenylsuccinic acid	HMDB0000536	440122	C03794	C1=NC2=C(C(=N1)NC(CC(=O)O)C(=O)O)N=CN2[C@H]3[C@@H]([C@@H]([C@H](O3)COP(=O)(O)O)O)O	Nucleosides, nucleotides, and analogues	Purine nucleotides	Purine ribonucleotides	0.000897032	0.593411	1.50869
ESI-	498.289	153.44	Tetrahydrocortisol	HMDB0000949	44725717	C05465	C[C@]12CC[C@H](CC1CCC3C2[C@H](C[C@]4(C3CC[C@@]4(C(=O)CO)O)C)O)O	Lipids and lipid-like molecules	Steroids and steroid derivatives	Bile acids, alcohols and derivatives	0.0092299	0.582969	1.10704
ESI-	192.065	188.607	Phenylacetylglycine	HMDB0000821	68144	C05598	C1=CC=C(C=C1)CC(=O)NCC(=O)O	Organic acids and derivatives	Carboxylic acids and derivatives	Amino acids, peptides, and analogues	0.0102344	0.581776	1.31856
ESI-	420.238	181.873	Leukotriene E4	HMDB0002200	5280879	C05952	CCCCC/C=C\C/C=C\C=C\C=C\[C@H]([C@H](CCCC(=O)O)O)SCC(C(=O)O)N	Lipids and lipid-like molecules	Fatty Acyls	Eicosanoids	0.0138912	0.564414	1.40554
ESI-	263.101	228.229	Alpha-N-Phenylacetyl-L-glutamine	HMDB0006344	92258	C04148	C1=CC=C(C=C1)CC(=O)N[C@@H](CCC(=O)N)C(=O)O	Organic acids and derivatives	Carboxylic acids and derivatives	Amino acids, peptides, and analogues	0.0021354	0.561731	1.74091
ESI-	181.061	369.469	Mannitol	HMDB0000765	6251	C00392	C([C@H]([C@H]([C@@H]([C@@H](CO)O)O)O)O)O	Organic oxygen compounds	Organooxygen compounds	Carbohydrates and carbohydrate conjugates	0.04301	0.550554	1.40965
ESI-	343.084	99.708	Thiamine monophosphate	HMDB0002666	3382778	C01081	CC1=C(SC=[N+]1CC2=CN=C(N=C2N)C)CCOP(=O)(O)[O-]	Organoheterocyclic compounds	Diazines	Pyrimidines and pyrimidine derivatives	0.000176046	0.541831	1.41373
ESI-	349.199	219.788	11-Dehydro-thromboxane B2	HMDB0004242	53477781	C05964	CCCCC[C@@H](/C=C/[C@@H]1[C@H]([C@H](CC(=O)O1)O)C/C=C/CCCC(=O)O)O	Lipids and lipid-like molecules	Fatty Acyls	Eicosanoids	0.0117704	0.538821	1.64219
ESI-	367.354	45.9655	Tetracosanoic acid	HMDB0002003	11197	C08320	CCCCCCCCCCCCCCCCCCCCCCCC(=O)O	Lipids and lipid-like molecules	Fatty Acyls	Fatty acids and conjugates	0.000339837	0.503508	1.83806
ESI+	147.076	381.717	L-Glutamine	HMDB0000641	5961	C00064	C(CC(=O)N)[C@@H](C(=O)O)N	Organic acids and derivatives	Carboxylic acids and derivatives	Amino acids, peptides, and analogues	0.000592252	0.501353	1.4294
ESI-	131.045	385.964	L-Asparagine	HMDB0000168	6267	C00152	C([C@@H](C(=O)O)N)C(=O)N	Organic acids and derivatives	Carboxylic acids and derivatives	Amino acids, peptides, and analogues	7.05733e-05	0.487133	1.62383
ESI+	241.129	424.451	Anserine	HMDB0000194	112072	C01262	CN1C=NC=C1C[C@@H](C(=O)O)NC(=O)CCN	Organic acids and derivatives	Peptidomimetics	Hybrid peptides	0.0140017	0.486856	1.24292
ESI+	308.09	505.756	Glutathione	HMDB0062697	745	C00051	NC(CCC(O)=NC(CS)C(O)=NCC(O)=O)C(O)=O	Organic acids and derivatives	Carboxylic acids and derivatives	"Amino acids, peptides, and analogues"	0.00753284	0.471308	1.46721
ESI-	449.323	175.216	Vitamin K1	HMDB0003555	5280483	C02059	CC1=C(C(=O)C2=CC=CC=C2C1=O)C/C=C(\C)/CCCC(C)CCCC(C)CCCC(C)C	Lipids and lipid-like molecules	Prenol lipids	Quinone and hydroquinone lipids	0.00523048	0.437473	1.68339
ESI-	407.277	232.5	Cholic acid	HMDB0000619	221493	C00695	C[C@H](CCC(=O)O)[C@H]1CC[C@@H]2[C@@]1([C@H](C[C@H]3[C@H]2[C@@H](C[C@H]4[C@@]3(CC[C@H](C4)O)C)O)O)C	Lipids and lipid-like molecules	Steroids and steroid derivatives	Bile acids, alcohols and derivatives	0.0244999	0.398115	1.61693
ESI-	288.117	403.479	Ophthalmic acid	HMDB0005765	7018721	C21016	CC[C@@H](C(=O)NCC(=O)O)NC(=O)CC[C@@H](C(=O)O)N	Organic acids and derivatives	Carboxylic acids and derivatives	Amino acids, peptides, and analogues	0.00153461	0.39343	1.65005
ESI-	175.024	224.523	Ascorbate	NA	3372	C00072	NA	NA	NA	NA	0.00051716	0.344644	1.66729
ESI+	154.096	157.893	N-Acetylhistamine	HMDB0013253	69602	C05135	CC(=O)NCCC1=CN=CN1	Organic acids and derivatives	Carboxylic acids and derivatives	Carboxylic acid derivatives	0.00748355	0.328527	1.82581
ESI-	391.282	156.452	Deoxycholic acid	HMDB0000626	222528	C04483	C[C@H](CCC(=O)O)[C@H]1CC[C@@H]2[C@@]1([C@H](C[C@H]3[C@H]2CC[C@H]4[C@@]3(CC[C@H](C4)O)C)O)C	Lipids and lipid-like molecules	Steroids and steroid derivatives	Bile acids, alcohols and derivatives	0.00698072	0.274763	1.85775
ESI-	115.039	387.812	Deoxyribose	HMDB0003224	22833604	C01801	C1[C@H]([C@@H](O[C@@H]1O)CO)O	Organic oxygen compounds	Organooxygen compounds	Carbohydrates and carbohydrate conjugates	0.00988634	0.0875038	2.61982
